# Supplementary material for: Predicting the re‐distribution of antibiotic molecules caused by inter‐species interactions in microbial communities
Source: ISME Commun. 2022 Nov 5;2:110. doi: 10.1038/s43705-022-00186-5 (PMC9723709; doi:10.1038/s43705-022-00186-5)
Supplement: Supplementary file 2 — Raw data [file 43705_2022_186_MOESM2_ESM.xlsx]

## Sheet: Figure 2A
Growth data for E. coli Wyl in pure culture												IC90 (µg/mL)
Drug concentration (µg/mL)	0	0.05	0.1	0.15	0.2	0.25	0.3	0.35	0.4	0.45	0.5
Replicate 1 (normalised eOD600)	0.94364	0.94826	0.63608	0.33245	0.1302	0.066257	0.020185	0.011421	0.0064665	0.0034551	0.011487	0.228
Replicate 2 (normalised eOD600)	0.93655	0.9739	0.72041	0.32228	0.13282	0.059507	0.020277	0.0092628	0.005988	0.0040336	0.0030237	0.22671
Replicate 3 (normalised eOD600)	1.001	0.78477	0.70279	0.29933	0.19434	0.056805	0.022954	0.011795	0.0055037	0.0026374	0.0020723	0.23426
Replicate 4 (normalised eOD600)	1.0021	0.93022	0.76132	0.41144	0.20815	0.055837	0.02352	0.010421	0.029937	0.017571	0.0018359	0.23543
Replicate 5 (normalised eOD600)	1.0753	1.0116	0.73396	0.30029	0.21299	0.054029	0.023157	0.010038	0.005351	0.0031739	0.0023865	0.23317
Replicate 6 (normalised eOD600)	1.0551	0.9889	0.72775	0.30049	0.16443	0.058425	0.013497	0.010763	0.0056889	0.0034126	0.0030709	0.22779
Replicate 7 (normalised eOD600)	1.0122	0.9803	0.7443	0.31673	0.28629	0.055872	0.019937	0.011391	0.019226	0.0026862	0.0031967	0.24016
Replicate 8 (normalised eOD600)	0.97418	0.96918	0.66735	0.32064	0.17115	0.053446	0.025584	0.025963	0.009014	0.004903	0.0031807	0.23132
Growth data for E. coli Wyl in mixed culture with Salmonella typhimurium												IC90 (µg/mL)
Drug concentration (µg/mL)	0	0.05	0.1	0.15	0.2	0.25	0.3	0.35	0.4	0.45	0.5
Replicate 1 (normalised eOD600)	1.0835	0.99712	0.79158	0.53111	0.33804	0.16692	0.054293	0.020936	0.010663	0.0098739	0.00018888	0.276
Replicate 2 (normalised eOD600)	0.99995	0.97725	0.87807	0.7126	0.346	0.099212	0.070596	0.030116	0.012033	0.010023	0.0049512	0.24984
Replicate 3 (normalised eOD600)	1.0313	0.94876	1.0204	0.60869	0.3186	0.15276	0.057232	0.022684	0.010264	0.0089646	0.010302	0.27598
Replicate 4 (normalised eOD600)	1.0272	0.95997	0.85893	0.63578	0.3048	0.14917	0.048899	0.013859	0.012811	0.011689	0.0069607	0.27316
Replicate 5 (normalised eOD600)	0.97759	0.94328	0.80433	0.49993	0.27006	0.057287	0.037891	0.027076	0.016413	0.0068353	0.0076129	0.24049
Replicate 6 (normalised eOD600)	0.92528	0.87823	0.78361	0.661	0.34235	0.12653	0.036984	0.030047	0.010156	0.0086444	0.0099673	0.26899
Replicate 7 (normalised eOD600)	0.96109	0.95134	0.79646	0.59413	0.37655	0.062544	0.031632	0.017648	0.014372	-0.0055562	0.0029366	0.24466
Replicate 8 (normalised eOD600)	0.9941	0.99041	0.98091	0.70669	0.4138	0.12251	0.053751	0.025571	0.024987	0.01846	0.0066177	0.2668

## Sheet: Figure 2B
Growth data for E. coli Wyl in pure culture												IC90 (µg/mL)
Drug concentration (µg/mL)	0	0.05	0.1	0.15	0.2	0.25	0.3	0.35	0.4	0.45	0.5
Replicate 1 (normalised eOD600)	0.94364	0.94826	0.63608	0.33245	0.1302	0.066257	0.020185	0.011421	0.0064665	0.0034551	0.011487	0.228
Replicate 2 (normalised eOD600)	0.93655	0.9739	0.72041	0.32228	0.13282	0.059507	0.020277	0.0092628	0.005988	0.0040336	0.0030237	0.22671
Replicate 3 (normalised eOD600)	1.001	0.78477	0.70279	0.29933	0.19434	0.056805	0.022954	0.011795	0.0055037	0.0026374	0.0020723	0.23426
Replicate 4 (normalised eOD600)	1.0021	0.93022	0.76132	0.41144	0.20815	0.055837	0.02352	0.010421	0.029937	0.017571	0.0018359	0.23543
Replicate 5 (normalised eOD600)	1.0753	1.0116	0.73396	0.30029	0.21299	0.054029	0.023157	0.010038	0.005351	0.0031739	0.0023865	0.23317
Replicate 6 (normalised eOD600)	1.0551	0.9889	0.72775	0.30049	0.16443	0.058425	0.013497	0.010763	0.0056889	0.0034126	0.0030709	0.22779
Replicate 7 (normalised eOD600)	1.0122	0.9803	0.7443	0.31673	0.28629	0.055872	0.019937	0.011391	0.019226	0.0026862	0.0031967	0.24016
Replicate 8 (normalised eOD600)	0.97418	0.96918	0.66735	0.32064	0.17115	0.053446	0.025584	0.025963	0.009014	0.004903	0.0031807	0.23132
Growth data for E. coli Wyl in mixed culture with Escherichia coli GB(c)												IC90 (µg/mL)
Drug concentration (µg/mL)	0	0.02	0.04	0.06	0.08	0.1	0.12	0.14	0.16	0.18	0.2
Replicate 1 (normalised eOD600)	1.1188	1.0045	0.74947	0.40274	0.20403	0.10837	0.074092	0.055378	0.048199	0.042996	0.049356	0.10817
Replicate 2 (normalised eOD600)	0.99505	0.94827	0.69192	0.41867	0.1909	0.1095	0.077282	0.055065	0.049032	0.046006	0.046694	0.10984
Replicate 3 (normalised eOD600)	1.0522	1.0033	0.72767	0.50636	0.20606	0.1218	0.073458	0.05203	0.049813	0.044828	0.04395	0.10898
Replicate 4 (normalised eOD600)	0.97442	0.95923	0.76102	0.43137	0.21241	0.11331	0.082109	0.055762	0.049932	0.045657	0.044167	0.1084
Replicate 5 (normalised eOD600)	0.92346	1.0107	0.6498	0.43483	0.19683	0.1201	0.081695	0.060612	0.048751	0.0469	0.046391	0.10655
Replicate 6 (normalised eOD600)	0.95355	0.82874	0.75807	0.46944	0.23467	0.11087	0.077757	0.061104	0.047824	0.047712	0.042544	0.10324
Replicate 7 (normalised eOD600)	0.96777	0.89258	0.67242	0.47013	0.22869	0.11405	0.071351	0.059441	0.04782	0.044655	0.043238	0.10601
Replicate 8 (normalised eOD600)	1.0147	0.87304	0.69126	0.47902	0.24298	0.13235	0.078998	0.060374	0.047272	0.047264	0.044676	0.1131

## Sheet: Figure 3B
IC90 (µg/mL)	Relative difference in drug content in Wyl (µf/mL/eOD)
0.10462	-1.7623	Mixed with E. coli GB(c)
0.10911	-2.2414
0.10888	-1.9544
0.11115	-2.2769
0.10991	-1.9642
0.11691	-3.384
0.11161	-2.6801
0.11689	-3.0684
0.276	1.9852	Mixed with Salmonella typhimurium
0.2498	2.1661
0.276	1.7169
0.2732	2.0488
0.2405	2.0162
0.269	1.8216
0.2447	2.2112
0.2668	2.1212
